# Supplementary material for: Mutational patterns in chemotherapy resistant muscle-invasive bladder cancer
Source: Nat Commun. 2017 Dec 19;8:2193. doi: 10.1038/s41467-017-02320-7 (PMC5736752; doi:10.1038/s41467-017-02320-7)
Supplement: Supplementary file 4 — Supplementary Data 1 [file 41467_2017_2320_MOESM4_ESM.xlsx]

## Sheet: Sheet1
Supplementary Data Table 1 Key Demographic, Disease, and Survival Characteristics
PatientID	Age at Dx	Gender	Race	Clinical Staging	Pathologic Staging	Treatment	Cystectomy from Diagnosis (days)	PFS from Cystectomy (days)	PFS from Diagnosis (days)	Progressed	OS from Cystectomy (days)	OS from Diagnosis (days)	Died	dbGaP Subject ID
DFCI-33	67	M	Caucasian	T3N0M0	T3N0M0	ddMVAC	133	603	736	1	907	1040	1	33
FCCC-021	44	F	Caucasian	T3N0M0	T2bN0Mx	AMVAC	88	1287	1375	0	1287	1375	0	FCCC-021
FCCC-014	66	M	Caucasian	T4N0M0	T4aN0Mx	AMVAC	108	342	450	1	445	553	1	FCCC-014
FCCC-043	66	F	Caucasian	T2N0M0	T1N0Mx	AMVAC	114	698	812	0	698	812	0	FCCC-043
FCCC-017	64	M	Caucasian	T2N0M0	T2aN0M0	ddGC	99	466	565	0	466	565	0	FCCC-017
FCCC-025	66	M	Caucasian	T2N0M0	T3N0Mx	ddGC	110	147	257	1	369	479	1	FCCC-025
FCCC-022	63	M	Caucasian	T4N0M0	T3bN2M0	ddGC	92	166	258	1	522	614	1	FCCC-022
FCCC-001	56	M	Caucasian	T2N0M0	T3aN0M0	ddGC	98	210	308	1	241	339	1	FCCC-001
FCCC-008	77	M	Caucasian	T2N0M0	T3bN2Mx	ddGC	149	171	320	0	171	320	1	FCCC-008
FCCC-023	72	F	Caucasian	T2N0M0	T1N0Mx	ddGC	120	158	278	0	158	278	1	FCCC-023
FCCC-004	81	F	Caucasian	T3N0M0	T3aN1M0	ddGC	119	637	756	1	984	1103	1	FCCC-004
FCCC-026	73	M	Caucasian	T3N0M0	T4aN0M0	ddGC	98	351	449	0	351	449	0	FCCC-026
DFCI-09	53	M	Caucasian	T3N0M0	T3N1M0	ddMVAC	163	73	236	1	107	270	1	Rosenberg.11-334-09
DFCI-10	43	M	Caucasian	T4N1M0	T4N0M0	ddMVAC	150	157	307	1	403	553	1	Rosenberg.11-334-10
DFCI-11	57	M	Caucasian	T2N1M0	T4N1M0	MVAC	270	89	359	1	408	678	1	Rosenberg.11-334-11
DFCI-12	40	M	Caucasian	T2NxM0	T3N1M0	MVAC	278	327	605	1	368	646	1	Rosenberg.11-334-12
FCCC-012	60	M	Caucasian	T2aN1M0	T3bN3Mx	ddGC	101	47	148	1	97	198	1	FCCC-012
MSK-0101	59	M	Caucasian	T2N0M0	T2N0M0	GC	130	428	558	1	1554	1684	0	UC-0101
MSK-0234	60	M	Caucasian	T2N0M0	T3N1M0	GC	134	98	232	1	160	294	1	UC-0234
MSK-0255	64	F	Caucasian	T3N0M0	T4N2M0	GC	174	1776	1950	0	1776	1950	0	UC-0255
MSK-0331	56	M	Caucasian	T2N0M0	T2N2M0	GC	225	1136	1361	0	1136	1361	0	UC-0331
MSK-0373	75	M	Caucasian	T2N0M0	T3N0M0	GC	163	259	422	1	264	427	0	UC-0373
MSK-0439	66	M	Caucasian	T3N0M0	T3N2M0	GC	174	131	305	1	133	307	1	UC-0439
MSK-0450	79	F	Caucasian	T2N0M0	T2N0M0	GC	71	266	337	1	1055	1126	1	UC-0450
MSK-0567	61	M	Caucasian	T2N0M0	T3N1M0	GC	281	18	299	1	23	304	1	UC-0567
MSK-0651	74	M	Caucasian	T2N0M0	T2N0M0	GC	173	471	644	0	471	644	0	UC-0651
MSK-0745	69	M	Hispanic/Latino	T2N1M0	T4N2M0	GC	202	104	306	1	309	511	1	UC-0745
MSK-0754	53	M	Caucasian	T2N0M0	T2N1M0	ddGC	166	493	659	1	976	1142	0	UC-0754
MSK-0760	74	M	Caucasian	T2N0M0	T3N2M0	GC	275	438	713	1	513	788	0	UC-0760
MSK-0820	71	F	Caucasian	T2N0M0	T3N0M0	GC	153	1028	1181	0	1028	1181	0	UC-0820
AMVAC = accelerated methotrexate, vinblastine, doxorubicin, and cisplatin
ddMVAC = dose dense methotrexate, vinblastine, doxorubicin, and cisplatin
GC = gemcitabine-cisplatin
ddGC = dose dense gemcitabine-cisplatin
