# Supplementary material for: Mutational patterns in chemotherapy resistant muscle-invasive bladder cancer
Source: Nat Commun. 2017 Dec 19;8:2193. doi: 10.1038/s41467-017-02320-7 (PMC5736752; doi:10.1038/s41467-017-02320-7)
Supplement: Supplementary file 5 — Supplementary Data 2 [file 41467_2017_2320_MOESM5_ESM.xlsx]

## Sheet: Sheet1
Supplementary Table 2 Tumor Sequencing Characteristics
Individual	Sample Setting	Coverage	Inferred Purity	Inferred Ploidy	Tissue	dbGaP Sample ID
DFCI-33	pre	118.9	0.25	2.13	FFPE	Rosenberg.11-334-33.TUMOR
DFCI-33	post	129.4	0.2	1.99	FFPE	Rosenberg.11-334-33.TUMOR-Tb
FCCC-021	pre	255.1	0.63	2.97	FFPE	FCCC-021-T1
FCCC-021	post	199.4	0.21	2.83	FFPE	FCCC-021-T2
FCCC-014	pre	207.3	0.48	3.32	FFPE	FCCC-014-T1
FCCC-014	post	76.4	0.13	2.5	FFPE	FCCC-014-T2
FCCC-043	pre	180.2	0.41	3.23	FFPE	FCCC-043-T1
FCCC-043	post	109.5	0.27	3.55	FFPE	FCCC-043-T2
FCCC-017	pre	247.2	0.35	1.92	FFPE	FCCC-017-T1
FCCC-017	post	183.6	0.08	2.48	FFPE	FCCC-017-T2
FCCC-025	pre	230.4	0.4	2.74	FFPE	FCCC-025-T1
FCCC-025	post	168.3	0.6	2.94	FFPE	FCCC-025-T2
FCCC-022	pre	227.3	0.35	3.62	FFPE	FCCC-022-T1
FCCC-022	post	137	0.25	3.54	FFPE	FCCC-022-T2
FCCC-001	pre	301.4	0.54	3.53	FFPE	FCCC-001-T1
FCCC-001	post	193.2	0.27	3.83	FFPE	FCCC-001-T2
FCCC-008	pre	265.9	0.32	2.05	FFPE	FCCC-008-T1
FCCC-008	post	191.5	0.31	2.08	FFPE	FCCC-008-T2
FCCC-023	pre	206.5	0.59	1.84	FFPE	FCCC-023-T1
FCCC-023	post	184	0.34	1.84	FFPE	FCCC-023-T2
FCCC-004	pre	266.6	0.5	3.33	FFPE	FCCC-004-T1
FCCC-004	post	198.2	0.39	2.87	FFPE	FCCC-004-T2
FCCC-026	pre	228.9	0.21	3.43	FFPE	FCCC-026-T1
FCCC-026	post	164.3	0.19	3.59	FFPE	FCCC-026-T2
DFCI-09	pre	123.4	0.48	1.71	FFPE	Rosenberg.11-334-09.TUMOR-POST
DFCI-09	post	129.4	0.73	1.66	FFPE	Rosenberg.11-334-09.TUMOR-Tb
DFCI-10	pre	125.2	0.22	1.96	FFPE	Rosenberg.11-334-10.TUMOR
DFCI-10	post	127.3	0.74	1.98	FFPE	Rosenberg.11-334-10.TUMOR-Tb
DFCI-11	pre	119.3	0.82	2.95	FFPE	Rosenberg.11-334-11.TUMOR
DFCI-11	post	111	0.54	2.89	FFPE	Rosenberg.11-334-11.TUMOR-Tb
DFCI-12	pre	122.1	0.86	1.84	FFPE	Rosenberg.11-334-12.TUMOR
DFCI-12	post	144.9	0.71	1.85	FFPE	Rosenberg.11-334-12.TUMOR-Tb
FCCC-012	pre	282	0.45	2.92	FFPE	FCCC-012-T1
FCCC-012	post	247.7	0.27	4.65	FFPE	FCCC-012-T2
MSK-0101	pre	59.4	0.67	2.52	FFPE	UC-0101-T
MSK-0101	post	131.3	0.29	2.52	FFPE	MSK-0101-Tb
MSK-0234	pre	154.4	0.23	3.94	FFPE	UC-0234-T
MSK-0234	post	106.6	0.33	4.17	FFPE	MSK-0234-Tb
MSK-0255	pre	128	0.26	3	FFPE	UC-0255-T
MSK-0255	post	132.5	0.19	2.84	FFPE	MSK-0255-Tb
MSK-0331	pre	206.7	0.16	1.97	FFPE	UC-0331-T
MSK-0331	post	75.2	0.07	2.12	FFPE	MSK-0331-Tb
MSK-0373	pre	48.8	0.23	2.07	FFPE	UC-0373-T
MSK-0373	post	62.5	0.5	2.08	FFPE	MSK-0373-Tb
MSK-0439	pre	166.5	0.66	3.51	FFPE	UC-0439-T
MSK-0439	post	66.6	0.3	2.15	FFPE	MSK-0439-Tb
MSK-0450	pre	141.1	0.27	1.98	FFPE	UC-0450-T
MSK-0450	post	124.2	0.1	1.98	FFPE	MSK-0450-Tb
MSK-0567	pre	157.5	0.1	1.97	FFPE	UC-0567-T
MSK-0567	post	135.1	0.3	2.97	FFPE	MSK-0567-Tb
MSK-0651	pre	161.1	0.48	2.99	FFPE	UC-0651-T
MSK-0651	post	95.6	0.21	2.83	FFPE	MSK-0651-Tb
MSK-0745	pre	186.7	0.51	3.29	FFPE	UC-0745-T
MSK-0745	post	126	0.53	4.44	FFPE	MSK-0745-Tb
MSK-0754	pre	133.1	0.47	1.78	FFPE	UC-0754-T
MSK-0754	post	58.4	0.23	1.79	FFPE	MSK-0754-Tb
MSK-0760	pre	79.8	0.32	3.08	FFPE	UC-0760-T
MSK-0760	post	103.6	0.27	3.24	FFPE	MSK-0760-Tb
MSK-0820	pre	119.5	0.17	1.94	FFPE	UC-0820-T
MSK-0820	post	69.1	0.3	1.96	FFPE	MSK-0820-Tb
